# Supplementary material for: Seasonal Variation of Antiretroviral Drug Exposure during the Year: The Experience of 10 Years of Therapeutic Drug Monitoring
Source: Biomedicines. 2021 Sep 12;9(9):1202. doi: 10.3390/biomedicines9091202 (PMC8468337; doi:10.3390/biomedicines9091202)
Supplement: Supplementary file 1 [file biomedicines-09-01202-s001.zip]

Archive with 1 entries (1 files):
- biomedicines-1375829-supplementary.pdf
